# Supplementary material for: Brain tumour segmentation with incomplete imaging data
Source: Brain Commun. 2023 Apr 28;5(2):fcad118. doi: 10.1093/braincomms/fcad118 (PMC10144694; doi:10.1093/braincomms/fcad118)
Supplement: fcad118_Supplementary_Data [file fcad118_supplementary_data.zip]

Archive with 2 entries (2 files):
- Supplementary_figure_legend.docx
- SupplementaryFigure1.pdf
